# Supplementary material for: In Vitro Anticancer and Cancer-Preventive Activity of New Triterpene Glycosides from the Far Eastern Starfish Solaster pacificus
Source: Mar Drugs. 2022 Mar 20;20(3):216. doi: 10.3390/md20030216 (PMC8951750; doi:10.3390/md20030216)
Supplement: Supplementary file 1 [file marinedrugs-20-00216-s001.zip]

Archive with 1 entries (1 files):
- marinedrugs-1623363-supplementary.pdf
